# Supplementary material for: Development of a Sensitive and Reliable Meso Scale Discovery-Based Electrochemiluminescence Immunoassay to Quantify TDP-43 in Human Biofluids
Source: Biosensors (Basel). 2024 Nov 28;14(12):578. doi: 10.3390/bios14120578 (PMC11675039; doi:10.3390/bios14120578)
Supplement: Supplementary file 1 [file biosensors-14-00578-s001.zip]

Archive with 1 entries (1 files):
- biosensors-3228005-Supplementary.pdf
